# Supplementary material for: A Conserved Stem-Loop Structure within ORF5 Is a Frequent Recombination Hotspot for Porcine Reproductive and Respiratory Syndrome Virus 1 (PRRSV-1) with a Particular Modified Live Virus (MLV) Strain
Source: Viruses. 2023 Jan 16;15(1):258. doi: 10.3390/v15010258 (PMC9867337; doi:10.3390/v15010258)
Supplement: Supplementary file 1 [file viruses-15-00258-s001.zip]

Archive with 2 entries (2 files):
- S2_Figure3_Accession_Numbers.xlsx
- S1_Anamnesis_and_clinicall_findings.pdf
